# Supplementary material for: Multifunctional cationic nanosystems for nucleic acid therapy of thoracic aortic dissection
Source: Nat Commun. 2019 Jul 18;10:3184. doi: 10.1038/s41467-019-11068-1 (PMC6639375; doi:10.1038/s41467-019-11068-1)
Supplement: Supplementary file 3 — Source Data [file 41467_2019_11068_MOESM3_ESM.xlsx]

## Sheet: Figure 2
Figure 1
Figure 1a
Figure 1b
1	2	3		4	5	6		7	8	9		10	11	12		13
TP/miRNA	TP-Gd/miRNA	PEI/miRNA		TP/miRNA	TP-Gd/miRNA	PEI/miRNA		TP/miRNA	TP-Gd/miRNA	PEI/miRNA		TP/miRNA	TP-Gd/miRNA	PEI/miRNA		TP-Gd/miRNA-ColIV
N/P=5	N/P=5	N/P=5		N/P=10	N/P=10	N/P=10		N/P=15	N/P=15	N/P=15		N/P=20	N/P=20	N/P=20		N/P=10
particle size (nm)	particle size (nm)	particle size (nm)		particle size (nm)	particle size (nm)	particle size (nm)		particle size (nm)	particle size (nm)	particle size (nm)		particle size (nm)	particle size (nm)	particle size (nm)		particle size (nm)
230	214	222.6		172.3	184.5	170.9		173.3	171.6	175.5		160	164.7	163.1		213.4
220	231.6	217.1		184.5	182	186.4		172.3	169.3	178.5		162.2	164.1	159		215.4
225.6	223.2	215.4		177.8	192	156.8		164.8	165.8	173.6		165.1	162.1	169.3		206.4
214.8	222.9	215.4		182.5	190.7	172.4		171.5	185.3	159.4		165	166.4	161.3		208.2
213.7	231	211.6		167.6	168	151.8		169.4	181.3	164.7		164.6	158.8	150.4		191.9
212.2	230.7	222.2		173.7	178.4	191.4		176.8	174.3	157.5		166.5	164.5	160		193.9
226	236.4	221.5		181.83	172.7	184.5		173.5	167.1	159.3		161.9	168.8	160.4		205.4
220.329	227.114	217.971		177.176	181.186	173.457		171.657	173.529	166.929		163.614	164.2	160.5		204.943
6.48266	6.96285	3.89751		5.75193	8.218	13.9671		3.48665	6.78459	8.11185		2.11891	2.92575	5.2011		8.33133
1	2	3		4	5	6		7	8	9		10	11	12		13
TP/miRNA	TP-Gd/miRNA	PEI/miRNA		TP/miRNA	TP-Gd/miRNA	PEI/miRNA		TP/miRNA	TP-Gd/miRNA	PEI/miRNA		TP/miRNA	TP-Gd/miRNA	PEI/miRNA		TP-Gd/miRNA-ColIV
N/P=5	N/P=5	N/P=5		N/P=10	N/P=10	N/P=10		N/P=15	N/P=15	N/P=15		N/P=20	N/P=20	N/P=20		N/P=10
zeta potential (mV)	zeta potential (mV)	zeta potential (mV)		zeta potential (mV)	zeta potential (mV)	zeta potential (mV)		zeta potential (mV)	zeta potential (mV)	zeta potential (mV)		zeta potential (mV)	zeta potential (mV)	zeta potential (mV)		zeta potential (mV)
29.3	29.4	35.6		32.8	31.9	36.8		32.4	32.7	38.6		37.2	33.6	36.2		30.1
30.4	31	35.1		32	31.2	32.3		32	32.9	38.6		35.7	33.7	37.3		30.4
30.9	28.2	30.2		33.4	31.8	32.9		33.4	31.6	34.7		33.6	33	35.6		32
28.9	28.8	30.6		32.2	30.6	28		35.1	31.9	32.1		33.4	31.7	41		31.2
27.2	29.7	30.6		32.8	31.8	30.6		33.9	32	34.1		33.6	35.6	33.7		30.9
28.8	28.5	29		32.7	31.6	36.4		34.3	34.4	31.2		33.3	35	35.6		31.4
28.7	29.4	30.9		30.1	29.2	36.7		33.2	33.6	30.3		34.8	34.9	36.3		31.3
29.3	28.2	30.7		33.5	31.8	33.2		33.3	34.3	35.3		32	31.8	38.8		30.4
28.2	27.2	32.9		31.2	32.1	34.2		35.5	30.4	38.2		33	33.2	32.6		30.5
29.4	27.5	31.5		30.6	31.7	29.9		33.6	36.2	37.7		33.5	34.6	40.9		30.7
29.11	28.79	31.71		32.13	31.37	33.1		33.67	33	35.08		34.01	33.71	36.8		30.89
0.990404	1.06907	2.0457		1.09823	0.828312	2.86252		1.03349	1.58997	2.98858		1.42088	1.26131	2.63515		0.552178

## Sheet: Figure 3
Figure 2
Figure 2a
1	2	3	4	5	6	7	8	9	10	11	12	13	14
TP/miRNA	TP-Gd/miRNA	PEI/miRNA	TP/miRNA	TP-Gd/miRNA	PEI/miRNA	TP/miRNA	TP-Gd/miRNA	PEI/miRNA	TP/miRNA	TP-Gd/miRNA	PEI/miRNA	miR-CY3	TP-Gd/miRNA-ColIV
N/P=5	N/P=5	N/P=5	N/P=10	N/P=10	N/P=10	N/P=15	N/P=15	N/P=15	N/P=20	N/P=20	N/P=20		N/P=10
Relative cell viability (%)			Relative cell viability (%)			Relative cell viability (%)			Relative cell viability (%)			Relative cell viability (%)
92.92	93.8964	87.7928	82.0459	78.6371	60.2741	80.5095	72.634	55.268	70.0909	70.1595	40.319	96.5413	85.904
87.5973	95.2637	82.5123	78.9483	85.7524	81.5048	67.1006	66.6667	69.3333	61.5871	57.4103	24.8205	94.0179	93.2108
94.1716	85.187	80.374	84.3456	86.3578	67.7156	76.29	84.827	49.6539	71.271	77.4242	34.8485	89.1573	91.8301
91.563	91.449	83.5597	81.7799	83.5824	69.8315	74.6334	74.7092	58.0851	67.6497	68.3313	33.3293	93.2388	90.315
2.8503	4.46296	3.11794	2.21142	3.50562	8.79559	5.59812	7.55774	8.27735	4.31387	8.27231	6.41779	3.06443	3.16957
Figure 2b
1	2	3	4	5	6	7	8	9	10	11	12	13	14
TP/miR-Cy3	TP-Gd/miR-Cy3	PEI/miR-Cy3										miR-CY3	TP-Gd/miR-Cy3-ColIV
N/P=5	N/P=5	N/P=5	N/P=10	N/P=10	N/P=10	N/P=15	N/P=15	N/P=15	N/P=20	N/P=20	N/P=20		N/P=10
Cy3 positive cells (%)			Cy3 positive cells (%)			Cy3 positive cells (%)			Cy3 positive cells (%)			Cy3 positive cells (%)
75.4393	77.1654	44.6929	94.5234	95.3813	78.2383	83.5274	99.0673	53.177	73.4523	95.8743	55.0546	37.7926	89.2595
80.7776	80.0454	55.4633	84.1439	88.0102	55.8346	86.8108	90.7712	66.8044	83.0502	97.4469	61.2886	40.9064	97.561
72.8631	70.0198	69.7003	82.4116	81.1283	72.3903	78.5751	81.5801	58.8779	87.6642	79.7352	62.5157	45.6991	94.0046
75.5017	73.8841	47.9626	85.7857	86.7634	60.8032	92.5435	82.6612	64.5481	94.1631	75.7653	52.4352	36.7892	87.1634
76.1454	75.2787	54.4548	86.7162	87.8208	66.8166	85.3642	88.52	60.8518	84.5825	87.2054	57.8235	40.2968	91.9971
2.8785	3.73774	9.62919	4.66273	5.07703	8.92032	5.07692	7.04984	5.28901	7.54176	9.57494	4.2049	3.46881	4.05725
Figure 2d
Average intensity
1	2	3	4
miR-CY3	PEI/miR-CY3	TP-Gd/miR-CY3	TP-Gd/miR-Cy3-ColIV
2429.74	4086.75	5975.15	8670.46
2176.3	4349.42	6064.16	8771.9
2156.21	4699.95	6399.88	8365.78
2254.08	4378.71	6146.4	8602.71
124.475	251.191	182.887	172.577
Figure 2e
Relative miR-145
1	2	3	4	5	6	7
BLANK	PEI/miR-neg	PEI/miR-145	TP-Gd/miR-neg	TP-Gd/miR-145	TP-Gd/miR-neg-ColIV	TP-Gd/miR-145-ColIV
1	1.24443	3.09544	1.45208	10.804	1.31999	12.3783
1	0.984073	4.82171	0.724005	9.91191	0.970395	16.4354
1	1.42154	3.44636	1.47163	13.0175	1.61775	19.8723
1	1.21668	3.78784	1.21591	11.2445	1.30271	16.2287
	0.179671	0.744965	0.347918	1.30555	0.264563	3.06291
Figure 2f
						Relative KLF4 protein level
						1	2	3	4	5	6
						Blank	AII	TP-Gd/miR-neg	TP-Gd/miR-145	TP-Gd/miR-neg-ColIV	TP-Gd/miR-145-ColIV
						1	1.26118	1.6546	0.639421	1.43441	0.663271
						1	1.76971	1.24798	0.85091	1.59826	0.766229
						1	1.66541	1.56648	0.698244	1.97226	0.572576
						1	1.80889	2.00348	0.675403	1.80231	0.590782
						1	1.6263	1.61814	0.715994	1.70181	0.648215
							0.217228	0.269028	0.0806667	0.203389	0.0761145

## Sheet: Figure 4
Figure 3
Figure 3a
Relative ROI
1	2	3	4
miR-Cy3	PEI/miR-Cy3	TP/miR-Cy3	TP-Gd/miR-Cy3-ColIV
15440000	14090000	18090000	30820000
15980000	17910000	24940000	30670000
11410000	18200000	17220000	34240000
14780000	14550000	23030000	29820000
14402500
set mir-cy3 as standard
1	2	3	4
miR-Cy3	PEI/miR-Cy3	TP/miR-Cy3	TP-Gd/miR-Cy3-ColIV
1	0.978302	1.25603	2.13991
1	1.24353	1.73164	2.12949
1	1.26367	1.19563	2.37737
1	1.01024	1.59903	2.07047
1	1.12394	1.44558	2.17931
	0.13035	0.225712	0.117373

## Sheet: Figure 5
Figure 4
Figure 4a
		Survival number
DAYS	Blank	TP-Gd/miR-145-ColIV	TP-Gd/miR-145	PEI/miR-145	TP-Gd/miR-neg-ColIV	PEI/miR-neg	TP-Gd/miR-neg
1	15	19	15	15	21	15	15
2	15	19	15	15	21	15	15
3	15	19	15	15	21	15	15
4	15	19	15	15	21	15	15
5	15	19	15	15	21	15	15
6	15	19	15	15	21	15	15
7	15	19	15	15	21	15	15
8	15	19	15	15	21	15	15
9	15	19	15	15	21	15	15
10	15	19	15	15	21	15	15
11	15	19	15	15	21	15	15
12	15	19	15	15	21	15	15
13	15	19	15	15	21	15	15
14	15	19	15	15	21	15	15
15	15	19	14	15	20	13	14
16	15	19	13	13	19	13	14
17	15	19	13	12	18	12	14
18	15	19	13	12	17	12	12
19	15	19	13	12	16	10	12
20	15	19	12	11	16	10	12
21	15	19	11	11	16	10	11
22	15	19	11	10	15	9	8
23	15	19	11	10	15	9	8
24	15	19	11	10	14	9	7
25	15	19	11	8	14	8	6
26	15	19	11	8	13	8	6
27	15	17	10	8	11	6	5
28	15	17	9	8	9	6	5
	Percent survival (%)
DAYS	Blank	TP-Gd/miR-145-ColIV	TP-Gd/miR-145	PEI/miR-145	TP-Gd/miR-neg-ColIV	PEI/miR-neg	TP-Gd/miR-neg
1	100	100	100	100	100	100	100
2	100	100	100	100	100	100	100
3	100	100	100	100	100	100	100
4	100	100	100	100	100	100	100
5	100	100	100	100	100	100	100
6	100	100	100	100	100	100	100
7	100	100	100	100	100	100	100
8	100	100	100	100	100	100	100
9	100	100	100	100	100	100	100
10	100	100	100	100	100	100	100
11	100	100	100	100	100	100	100
12	100	100	100	100	100	100	100
13	100	100	100	100	100	100	100
14	100	100	100	100	100	100	100
15	100	100	93.3333	100	95.2381	86.6667	93.3333
16	100	100	86.6667	86.6667	90.4762	86.6667	93.3333
17	100	100	86.6667	80	85.7143	80	93.3333
18	100	100	86.6667	80	80.9524	80	80
19	100	100	86.6667	80	76.1905	66.6667	80
20	100	100	80	73.3333	76.1905	66.6667	80
21	100	100	73.3333	73.3333	76.1905	66.6667	73.3333
22	100	100	73.3333	66.6667	71.4286	60	53.3333
23	100	100	73.3333	66.6667	71.4286	60	53.3333
24	100	100	73.3333	66.6667	66.6667	60	46.6667
25	100	100	73.3333	53.3333	66.6667	53.3333	40
26	100	100	73.3333	53.3333	61.9048	53.3333	40
27	100	89.4737	66.6667	53.3333	52.381	40	33.3333
28	100	89.4737	60	53.3333	42.8571	40	33.3333
Figure 4d
			Incidence of TAD (%)
	the number of TAD	total numbers
1.PEI/miR-neg	12	15	80
2.PEI/miR-145	10	15	66.6667
3.TP-Gd/miR-neg	12	15	80
4.TP-Gd/miR-145	10	15	66.6667
5.TP-Gd/miR-neg-ColIV	16	21	76.1905
6.TP-Gd/miR-145-ColIV	4	19	21.0526
Figure 4e
Diameter (μm)
1	2	3	4	5	6	7
Blank	PEI/miR-neg	PEI/miR-145	TP-Gd/miR-neg	TP-Gd/miR-145	TP-Gd/miR-neg-ColIV	TP-Gd/miR-145-ColIV
538.628	653.379	727.188	1098.22	687.887	965.784	497.171
516.365	1056.4	932.575	911.312	785.62	879.242	498.254
489.637	924.907	697.71	779.557	629.044	813.062	472.426
514.877	878.23	785.824	929.695	700.85	886.029	489.284
20.0282	167.812	104.464	130.74	64.5759	62.5329	11.9284

## Sheet: Figure 6
Figure 5
Figure 5a
miR-145
Relative levels
1	2	3	4	5	6
TP-Gd/miR-neg	TP-Gd/miR-145	TP-Gd/miR-neg-ColIV	TP-Gd/miR-145-ColIV	PEI/miR-neg	PEI/miR-145
1.26464	2.59536	1.43681	3.57564	1.03368	0.550592
1.56568	2.02674	1.6932	4.43711	0.43052	1.06112
1.71475	2.08587	1.64093	4.49223	0.431901	1.40638
				1.42527	1.28009
1.51502	2.23599	1.59031	4.16833	0.632035	1.00603
0.187213	0.255258	0.11062	0.419697	0.422464	0.326753
α-SMA
Relative levels
1	2	3	4	5	6
TP-Gd/miR-neg	TP-Gd/miR-145	TP-Gd/miR-neg-ColIV	TP-Gd/miR-145-ColIV	PEI/miR-neg	PEI/miR-145
0.633554	1.03721	1.96288	6.36994	0.587813	1.5352
0.761679	0.644298	0.43962	4.51245	0.908053	0.585352
1.89997	3.02514	0.596026	3.74449	0.75935	0.836793
				0.91587	1.1068
1.0984	1.56889	0.99951	4.87563	0.792771	1.01603
0.569201	1.04215	0.684194	1.10217	0.133761	0.351916
SM22α
Relative levels
1	2	3	4	5	6
TP-Gd/miR-neg	TP-Gd/miR-145	TP-Gd/miR-neg-ColIV	TP-Gd/miR-145-ColIV	PEI/miR-neg	PEI/miR-145
0.310545	0.788301	0.392256	1.30269	0.275253	0.188645
0.414171	0.51492	0.230497	1.97384	0.521448	0.154818
0.185773	0.554576	0.418481	1.15333	0.211098	0.229681
				0.272664	0.609605
0.303496	0.619266	0.347078	1.47662	0.320115	0.295687
0.0933762	0.120617	0.0831277	0.356833	0.119042	0.183169
myh11
Relative levels
1	2	3	4	5	6
TP-Gd/miR-neg	TP-Gd/miR-145	TP-Gd/miR-neg-ColIV	TP-Gd/miR-145-ColIV	PEI/miR-neg	PEI/miR-145
0.0879341	0.122865	0.10503	0.775322	0.0923938	0.119692
0.255325	0.41355	0.0791058	0.972624	0.145276	0.124637
0.0801205	0.196749	0.199408	0.716989	0.177029	0.172295
				0.122236	0.0623336
0.141127	0.244388	0.127848	0.821645	0.134233	0.119739
0.0808137	0.12336	0.0516956	0.109382	0.0310156	0.0389921
Figure 5c
				Relative KLF4 protein level
				1	2	3	4	5	6	7
				Blank	TP-Gd/miR-neg	TP-Gd/miR-145	TP-Gd/miR-neg-ColIV	TP-Gd/miR-145-ColIV	PEI/miR-neg	PEI/miR-145
				1	7.40568	4.78053	6.1928	0.665403	10.311	8.34203
					8.33683	2.86986	9.20959	2.00296	8.16059	7.29601
					8.23873	4.36278	8.95611	1.64394	9.38973	8.5616
				1	7.99374	4.00439	8.1195	1.43744	9.28709	8.06655
					0.417751	0.820162	1.3663	0.565244	0.880878	0.552176

## Sheet: Figure 7
Figure 6
Figure 6b
Gd3+ excretion (%ID)
Saline		TP-Gd/miR-neg		TP-Gd/miR-neg-ColIV
1	2	3	4	5	6
day 1	day1+day 2	day 1	day1+day 2	day 1	day1+day 2
2.49541	3.74312	62.2679	90.7853	43.3028	79.6807
2.6422	4.11009	52.7523	87.1156	37.4312	75.3761
0.0733945	0.513761	65.4092	89.9963	25.1119	51.2404
1.737	2.78899	60.1431	89.2991	35.282	68.7657
1.17787	1.61579	5.38115	1.5772	7.58028	12.5163
Figure 6c
%NSE
1	2	3	4	5	6	7	8	9	10	11	12	13	14	15	16	17	18	19	20	21
BLANK							TP-Gd/miR-neg							TP-Gd/miR-neg-ColIV
0	0	0	0	0	0	0	3.84547	2.69623	2.15464	4.927	2.45957	1.66131	2.4229	32.4793	35.0409	31.2285	30.6358	27.111	36.6664	37.0698
Figure 6d
%NSE
1	2	3	4	5	6	7	8	9	10	11	12	13	14	15	16	17	18	19	20	21	22	23	24	25	26	27	28	29	30	31	32	33	34	35	36	37	38	39	40
TP-Gd/miR-neg-ColIV-3w										TP-Gd/miR-neg-ColIV-4w										TP-Gd/miR-145-ColIV-3w										TP-Gd/miR-145-ColIV-4w
59.1897	51.5526	69.6068	51.9258	32.2827	35.6209	62.1715	53.6259	58.0259	51.2729	62.0384	72.2898	66.795	80.0895	67.6261	64.4817	61.898	76.9925	82.7416	70.5744	4.61169	9.34762	8.2265	8.56979	2.74368	10.6316	9.43038	10.3898	4.27997	6.08592	10.3114	13.9052	9.71462	8.39786	10.8021	13.2208	12.7478	13.604	14.9701	26.6695

## Sheet: Figure 9
Figure 6
ALT (U/L)						average	stdev.p
1	Blank	42.2	32.7	36.4		37.1	3.90982
2	TP-Gd/miR-neg	46.5	31.7	33		37.0667	6.69145
3	TP-Gd/miR-neg-ColIV	44.7	42.9	35.9		41.1667	3.7959
4	TP-Gd/miR-145	32.9	37.8	44.6		38.4333	4.79745
5	TP-Gd/miR-145-ColIV	38.7	34	37.4		36.7	1.98158
6	PEI/miR-neg	47.6	51.2	37.2		45.3333	5.93595
7	PEI/miR-145	37.9	44.1	44.9		42.3	3.12836
AST (U/L)
1	Blank	38	30.3	29.1		32.4667	3.94321
2	TP-Gd/miR-neg	38.7	46.9	34.5		40.0333	5.14933
3	TP-Gd/miR-neg-ColIV	39.6	50.9	30.9		40.4667	8.18793
4	TP-Gd/miR-145	31.3	40.8	43.3		38.4667	5.16935
5	TP-Gd/miR-145-ColIV	40.8	30.6	41.2		37.5333	4.90533
6	PEI/miR-neg	45.3	35.1	47		42.4667	5.25505
7	PEI/miR-145	34.6	40.4	39.3		38.1	2.51529
TBIL (μmol/L)
1	Blank	18.9	19	19.7		19.2	0.355903
2	TP-Gd/miR-neg	20.5	19.4	19.9		19.9333	0.449691
3	TP-Gd/miR-neg-ColIV	21.8	23.8	20.1		21.9	1.51217
4	TP-Gd/miR-145	19.1	26.4	30.1		25.2	4.57019
5	TP-Gd/miR-145-ColIV	20.7	22.1	19.5		20.7667	1.06249
6	PEI/miR-neg	22.4	24.1	22.3		22.9333	0.825967
7	PEI/miR-145	20.5	19.4	19.2		19.7	0.571548
BUN (mmol/L)
1	Blank	8	8	10.6		8.86667	1.22565
2	TP-Gd/miR-neg	8	9.4	8.8		8.73333	0.573488
3	TP-Gd/miR-neg-ColIV	9.9	9.7	8.7		9.43333	0.524934
4	TP-Gd/miR-145	7.9	9.8	8.3		8.66667	0.817856
5	TP-Gd/miR-145-ColIV	8.8	9.1	8.3		8.73333	0.329983
6	PEI/miR-neg	10.9	9.5	9.1		9.83333	0.771722
7	PEI/miR-145	8.9	9.5	7.3		8.56667	0.928559
CRE (μmol/L)
1	Blank	124.8	125.2	117.8	99.1	122.6	3.39804
2	TP-Gd/miR-neg	119.2	91.9	108.7		106.6	11.2437
3	TP-Gd/miR-neg-ColIV	104.5	126.3	121.9		117.567	9.41252
4	TP-Gd/miR-145	106.6	93.6	91.7		97.3	6.62168
5	TP-Gd/miR-145-ColIV	91.4	92.8	98.7		94.3	3.16333
6	PEI/miR-neg	122.9	112.2	106.3		113.8	6.87071
7	PEI/miR-145	89.2	88.7	107.3		95.0667	8.65268
CK (U/L)
1	Blank	125.424	131.695	118.027		125.049	5.58624
2	TP-Gd/miR-neg	152.438	165.195	149.062		155.565	6.94768
3	TP-Gd/miR-neg-ColIV	117.545	125.049	172.699		138.431	24.4242
4	TP-Gd/miR-145	120.171	125.799	122.047		122.673	2.33978
5	TP-Gd/miR-145-ColIV	119.796	114.168	125.049		119.671	4.44295
6	PEI/miR-neg	147.186	116.794	146.06		136.68	14.0687
7	PEI/miR-145	120.171	137.806	155.815		137.931	14.5519

## Sheet: Table S1
Table S1
PDI
	5	10	15	20			5	10	15	20			5	10	15	20
TP/miRNA	0.139	0.177	0.185	0.138		TP-Gd/miRNA	0.17	0.22	0.167	0.154		PEI/miRNA	0.26	0.275	0.178	0.19		TP-Gd/miRNA-ColIV	0.168
	0.243	0.173	0.097	0.139			0.161	0.084	0.19	0.149			0.256	0.256	0.193	0.177			0.172
	0.157	0.169	0.151	0.169			0.103	0.195	0.083	0.134			0.317	0.243	0.152	0.123			0.118
average	0.179667	0.173	0.144333	0.148667			0.144667	0.166333	0.146667	0.145667			0.277667	0.258	0.174333	0.163333			0.152667

## Sheet: Table S3
	1	2	3	4	5	6
	TP-Gd/miR-neg	TP-Gd/miR-145	TP-Gd/miR-neg-ColIV	TP-Gd/miR-145-ColIV	PEI/miR-neg	PEI/miR-145
miR-145（Ct）	21.9018	22.5612	23.763	22.0864	21.4842	19.651
	22.8532	21.8373	23.4627	21.8323	22.0083	20.1619
	21.8366	21.3348	21.7869	20.6568	19.6319	17.7963
					22.1549	19.8679
U6(Ct)	22.2406	23.9371	24.2859	23.9246	21.532	18.79
	23.5031	22.8565	24.2224	23.982	20.7925	20.2475
	22.6146	22.3955	22.5014	22.8243	18.4207	18.2882
					22.6661	20.2241

## Sheet: Figure S1
Figure S1
temperture (oC)	weight (%)
40.58	99.9489
41.08	99.9188
41.58	99.8998
42.08	99.8778
42.58	99.8664
43.08	99.8409
43.58	99.8397
44.08	99.8391
44.58	99.8249
45.08	99.7967
45.58	99.7731
46.08	99.7602
46.58	99.7438
47.08	99.73
47.58	99.7211
48.08	99.7031
48.58	99.6957
49.08	99.6862
49.58	99.6724
50.08	99.6569
50.58	99.6515
51.08	99.6235
51.58	99.605
52.08	99.5913
52.58	99.5685
53.08	99.555
53.58	99.5418
54.08	99.5255
54.58	99.5117
55.08	99.4875
55.58	99.4818
56.08	99.4672
56.58	99.4528
57.08	99.4385
57.58	99.4107
58.08	99.3942
58.58	99.3728
59.08	99.3418
59.58	99.3281
60.08	99.3143
60.58	99.292
61.08	99.2544
61.58	99.2412
62.08	99.205
62.58	99.1904
63.08	99.161
63.58	99.1531
64.08	99.1387
64.58	99.1092
65.08	99.0814
65.58	99.0519
66.08	99.0212
66.58	98.978
67.08	98.9425
67.58	98.9186
68.08	98.8756
68.58	98.8342
69.08	98.7972
69.58	98.7593
70.08	98.7291
70.58	98.694
71.08	98.6712
71.58	98.6354
72.08	98.5992
72.58	98.5693
73.08	98.5484
73.58	98.5032
74.08	98.4682
74.58	98.4356
75.08	98.4099
75.58	98.3654
76.08	98.3287
76.58	98.2957
77.08	98.2485
77.58	98.2123
78.08	98.1754
78.58	98.1336
79.08	98.103
79.58	98.0642
80.08	98.0372
80.58	98.0006
81.08	97.9693
81.58	97.9359
82.08	97.8839
82.58	97.8647
83.08	97.8337
83.58	97.7826
84.08	97.7447
84.58	97.7151
85.08	97.6755
85.58	97.6499
86.08	97.6054
86.58	97.5731
87.08	97.5332
87.58	97.4891
88.08	97.4585
88.58	97.4232
89.08	97.3835
89.58	97.3507
90.08	97.3064
90.58	97.2754
91.08	97.2482
91.58	97.2064
92.08	97.1755
92.58	97.1381
93.08	97.125
93.58	97.0753
94.08	97.0438
94.58	97.0167
95.08	96.9857
95.58	96.9567
96.08	96.9269
96.58	96.9047
97.08	96.882
97.58	96.8528
98.08	96.8261
98.58	96.7806
99.08	96.7566
99.58	96.731
100.08	96.6812
100.58	96.6646
101.08	96.6127
101.58	96.6108
102.08	96.5771
102.58	96.5595
103.08	96.5327
103.58	96.5175
104.08	96.4933
104.58	96.4746
105.08	96.4417
105.58	96.418
106.08	96.3757
106.58	96.342
107.08	96.3072
107.58	96.2731
108.08	96.2485
108.58	96.2162
109.08	96.1813
109.58	96.1565
110.08	96.1309
110.58	96.1168
111.08	96.0787
111.58	96.0726
112.08	96.0511
112.58	96.0451
113.08	96.0328
113.58	96.0135
114.08	95.9929
114.58	95.9763
115.08	95.9635
115.58	95.9476
116.08	95.9335
116.58	95.9195
117.08	95.8978
117.58	95.8902
118.08	95.8694
118.58	95.8499
119.08	95.8368
119.58	95.8184
120.08	95.8025
120.58	95.7799
121.08	95.764
121.58	95.7518
122.08	95.7301
122.58	95.7081
123.08	95.6936
123.58	95.6627
124.08	95.6649
124.58	95.6445
125.08	95.6189
125.58	95.6069
126.08	95.5841
126.58	95.5799
127.08	95.5548
127.58	95.5391
128.08	95.5179
128.58	95.5111
129.08	95.4967
129.58	95.4749
130.08	95.4614
130.58	95.4454
131.08	95.4243
131.58	95.3999
132.08	95.3703
132.58	95.3717
133.08	95.3504
133.58	95.3436
134.08	95.3211
134.58	95.3076
135.08	95.2836
135.58	95.2712
136.08	95.2461
136.58	95.2409
137.08	95.2392
137.58	95.2189
138.08	95.2117
138.58	95.2048
139.08	95.1823
139.58	95.1907
140.08	95.1796
140.58	95.1664
141.08	95.1608
141.58	95.1383
142.08	95.1168
142.58	95.116
143.08	95.0968
143.58	95.0872
144.08	95.0575
144.58	95.0278
145.08	95.0231
145.58	95.0135
146.08	95.0071
146.58	94.9927
147.08	94.9723
147.58	94.9862
148.08	94.9702
148.58	94.9716
149.08	94.9684
149.58	94.9487
150.08	94.9278
150.58	94.9285
151.08	94.9118
151.58	94.9098
152.08	94.9028
152.58	94.882
153.08	94.8758
153.58	94.8663
154.08	94.8494
154.58	94.8359
155.08	94.817
155.58	94.8187
156.08	94.8019
156.58	94.7805
157.08	94.7729
157.58	94.7681
158.08	94.7618
158.58	94.7449
159.08	94.7422
159.58	94.7291
160.08	94.7076
160.58	94.7073
161.08	94.6955
161.58	94.6784
162.08	94.6868
162.58	94.6696
163.08	94.6559
163.58	94.6496
164.08	94.6369
164.58	94.6265
165.08	94.6269
165.58	94.6179
166.08	94.6138
166.58	94.6063
167.08	94.5842
167.58	94.5686
168.08	94.5608
168.58	94.5481
169.08	94.534
169.58	94.5334
170.08	94.5179
170.58	94.5029
171.08	94.4818
171.58	94.4801
172.08	94.4637
172.58	94.4469
173.08	94.4495
173.58	94.4379
174.08	94.4236
174.58	94.4234
175.08	94.4087
175.58	94.3921
176.08	94.3896
176.58	94.3814
177.08	94.3703
177.58	94.3571
178.08	94.3496
178.58	94.3282
179.08	94.3064
179.58	94.2914
180.08	94.2817
180.58	94.2631
181.08	94.2464
181.58	94.2381
182.08	94.2189
182.58	94.2104
183.08	94.1899
183.58	94.1754
184.08	94.1542
184.58	94.1467
185.08	94.1187
185.58	94.1243
186.08	94.1018
186.58	94.0803
187.08	94.0715
187.58	94.0553
188.08	94.0354
188.58	94.0068
189.08	93.9926
189.58	93.9855
190.08	93.963
190.58	93.9627
191.08	93.9502
191.58	93.9282
192.08	93.9032
192.58	93.8981
193.08	93.8822
193.58	93.8621
194.08	93.8512
194.58	93.8209
195.08	93.7941
195.58	93.7812
196.08	93.7591
196.58	93.7429
197.08	93.7145
197.58	93.6947
198.08	93.6614
198.58	93.6568
199.08	93.643
199.58	93.6276
200.08	93.6025
200.58	93.5919
201.08	93.5773
201.58	93.5581
202.08	93.5372
202.58	93.5211
203.08	93.5038
203.58	93.4697
204.08	93.4516
204.58	93.4249
205.08	93.4145
205.58	93.3799
206.08	93.3577
206.58	93.3427
207.08	93.3141
207.58	93.2897
208.08	93.2682
208.58	93.2573
209.08	93.2345
209.58	93.214
210.08	93.183
210.58	93.1531
211.08	93.1315
211.58	93.1094
212.08	93.0788
212.58	93.0436
213.08	93.0102
213.58	92.9948
214.08	92.9569
214.58	92.927
215.08	92.8973
215.58	92.8691
216.08	92.8473
216.58	92.8282
217.08	92.8013
217.58	92.7678
218.08	92.7518
218.58	92.7142
219.08	92.6896
219.58	92.6563
220.08	92.6266
220.58	92.6046
221.08	92.569
221.58	92.5388
222.08	92.4841
222.58	92.4609
223.08	92.4126
223.58	92.3871
224.08	92.344
224.58	92.3129
225.08	92.2851
225.58	92.2487
226.08	92.2195
226.58	92.1808
227.08	92.1462
227.58	92.1043
228.08	92.0876
228.58	92.0359
229.08	91.9964
229.58	91.9665
230.08	91.9288
230.58	91.8969
231.08	91.8473
231.58	91.7989
232.08	91.7382
232.58	91.6634
233.08	91.6002
233.58	91.5324
234.08	91.4769
234.58	91.4232
235.08	91.3889
235.58	91.3456
236.08	91.2727
236.58	91.2262
237.08	91.1586
237.58	91.089
238.08	91.0365
238.58	90.9701
239.08	90.9196
239.58	90.8551
240.08	90.8045
240.58	90.7583
241.08	90.7063
241.58	90.6378
242.08	90.5694
242.58	90.505
243.08	90.4367
243.58	90.3659
244.08	90.2998
244.58	90.2407
245.08	90.1704
245.58	90.1083
246.08	90.0449
246.58	89.9811
247.08	89.8969
247.58	89.8331
248.08	89.7604
248.58	89.6846
249.08	89.6118
249.58	89.5254
250.08	89.4353
250.58	89.3495
251.08	89.2641
251.58	89.1799
252.08	89.0985
252.58	89.0159
253.08	88.9392
253.58	88.8685
254.08	88.7819
254.58	88.6977
255.08	88.609
255.58	88.5264
256.08	88.44
256.58	88.3473
257.08	88.2628
257.58	88.1695
258.08	88.08
258.58	88.0003
259.08	87.9025
259.58	87.8098
260.08	87.723
260.58	87.6236
261.08	87.5251
261.58	87.4172
262.08	87.3165
262.58	87.2184
263.08	87.1094
263.58	87.0191
264.08	86.9182
264.58	86.8264
265.08	86.7333
265.58	86.6461
266.08	86.5483
266.58	86.4261
267.08	86.3323
267.58	86.2271
268.08	86.1355
268.58	86.0532
269.08	85.9513
269.58	85.8441
270.08	85.7184
270.58	85.6106
271.08	85.4948
271.58	85.3704
272.08	85.2446
272.58	85.1225
273.08	85.0035
273.58	84.875
274.08	84.7361
274.58	84.615
275.08	84.5086
275.58	84.4228
276.08	84.3177
276.58	84.1922
277.08	84.0794
277.58	83.9546
278.08	83.8371
278.58	83.7075
279.08	83.5831
279.58	83.4392
280.08	83.3064
280.58	83.1738
281.08	83.0405
281.58	82.9048
282.08	82.7723
282.58	82.6578
283.08	82.5263
283.58	82.3879
284.08	82.2641
284.58	82.1337
285.08	81.9969
285.58	81.8653
286.08	81.7548
286.58	81.6172
287.08	81.4705
287.58	81.34
288.08	81.2102
288.58	81.0676
289.08	80.9235
289.58	80.787
290.08	80.6626
290.58	80.5184
291.08	80.3654
291.58	80.2428
292.08	80.0941
292.58	79.9647
293.08	79.8128
293.58	79.6611
294.08	79.5216
294.58	79.3793
295.08	79.2339
295.58	79.0873
296.08	78.9362
296.58	78.7891
297.08	78.6319
297.58	78.463
298.08	78.2804
298.58	78.1206
299.08	77.9427
299.58	77.7595
300.08	77.5872
300.58	77.4163
301.08	77.2538
301.58	77.0875
302.08	76.8979
302.58	76.7324
303.08	76.5635
303.58	76.3872
304.08	76.2037
304.58	76.0091
305.08	75.8331
305.58	75.6674
306.08	75.4831
306.58	75.3075
307.08	75.1171
307.58	74.9354
308.08	74.7529
308.58	74.5493
309.08	74.3586
309.58	74.155
310.08	73.9676
310.58	73.7854
311.08	73.5895
311.58	73.3854
312.08	73.2052
312.58	73.0171
313.08	72.8027
313.58	72.601
314.08	72.4055
314.58	72.1987
315.08	71.984
315.58	71.7625
316.08	71.5643
316.58	71.3577
317.08	71.1274
317.58	70.8632
318.08	70.645
318.58	70.436
319.08	70.2215
319.58	69.9788
320.08	69.7427
320.58	69.501
321.08	69.2819
321.58	69.0598
322.08	68.8071
322.58	68.5678
323.08	68.3275
323.58	68.0839
324.08	67.8472
324.58	67.5961
325.08	67.3533
325.58	67.1314
326.08	66.9079
326.58	66.6518
327.08	66.3951
327.58	66.1387
328.08	65.8823
328.58	65.6244
329.08	65.3395
329.58	65.0606
330.08	64.7867
330.58	64.5189
331.08	64.2495
331.58	63.9397
332.08	63.6546
332.58	63.3804
333.08	63.1045
333.58	62.8285
334.08	62.5606
334.58	62.2761
335.08	61.9957
335.58	61.6699
336.08	61.3751
336.58	61.0976
337.08	60.8179
337.58	60.5187
338.08	60.251
338.58	59.9686
339.08	59.6973
339.58	59.4098
340.08	59.1486
340.58	58.8693
341.08	58.5984
341.58	58.3267
342.08	58.0669
342.58	57.8223
343.08	57.5574
343.58	57.323
344.08	57.0671
344.58	56.8194
345.08	56.5415
345.58	56.2964
346.08	56.065
346.58	55.8103
347.08	55.5941
347.58	55.3641
348.08	55.1414
348.58	54.9283
349.08	54.6894
349.58	54.4544
350.08	54.2405
350.58	54.0365
351.08	53.8335
351.58	53.661
352.08	53.4611
352.58	53.2716
353.08	53.0846
353.58	52.8906
354.08	52.7166
354.58	52.5367
355.08	52.3497
355.58	52.1723
356.08	52.013
356.58	51.8432
357.08	51.6856
357.58	51.4999
358.08	51.3512
358.58	51.2046
359.08	51.0627
359.58	50.907
360.08	50.7677
360.58	50.6097
361.08	50.4517
361.58	50.3149
362.08	50.179
362.58	50.0342
363.08	49.9237
363.58	49.8006
364.08	49.6762
364.58	49.5487
365.08	49.4339
365.58	49.3312
366.08	49.2245
366.58	49.1243
367.08	49.017
367.58	48.9109
368.08	48.8147
368.58	48.7094
369.08	48.6108
369.58	48.505
370.08	48.4023
370.58	48.2931
371.08	48.1826
371.58	48.0825
372.08	48.0053
372.58	47.9092
373.08	47.8197
373.58	47.7234
374.08	47.635
374.58	47.5411
375.08	47.4505
375.58	47.3538
376.08	47.2726
376.58	47.1836
377.08	47.0887
377.58	46.9992
378.08	46.9179
378.58	46.8152
379.08	46.754
379.58	46.6626
380.08	46.5666
380.58	46.4848
381.08	46.3983
381.58	46.3111
382.08	46.246
382.58	46.1597
383.08	46.0857
383.58	45.9929
384.08	45.9038
384.58	45.8176
385.08	45.7443
385.58	45.6643
386.08	45.5812
386.58	45.5049
387.08	45.4406
387.58	45.3544
388.08	45.2823
388.58	45.2093
389.08	45.1315
389.58	45.0612
390.08	44.9931
390.58	44.918
391.08	44.8413
391.58	44.7651
392.08	44.7201
392.58	44.6497
393.08	44.5873
393.58	44.5137
394.08	44.4386
394.58	44.3658
395.08	44.2845
395.58	44.2085
396.08	44.1374
396.58	44.0557
397.08	43.9737
397.58	43.9191
398.08	43.8452
398.58	43.7732
399.08	43.6917
399.58	43.622
400.08	43.5501
400.58	43.4807
401.08	43.4152
401.58	43.3274
402.08	43.2641
402.58	43.1783
403.08	43.0969
403.58	43.0358
404.08	42.9689
404.58	42.8982
405.08	42.8315
405.58	42.7619
406.08	42.6912
406.58	42.6306
407.08	42.5547
407.58	42.5062
408.08	42.4336
408.58	42.3633
409.08	42.2911
409.58	42.2204
410.08	42.1369
410.58	42.0419
411.08	41.9775
411.58	41.9092
412.08	41.8469
412.58	41.7882
413.08	41.7195
413.58	41.6551
414.08	41.6106
414.58	41.5487
415.08	41.4833
415.58	41.4188
416.08	41.3637
416.58	41.307
417.08	41.2355
417.58	41.176
418.08	41.0979
418.58	41.0296
419.08	40.963
419.58	40.8845
420.08	40.818
420.58	40.742
421.08	40.674
421.58	40.6059
422.08	40.5435
422.58	40.4771
423.08	40.401
423.58	40.3346
424.08	40.2628
424.58	40.2189
425.08	40.1571
425.58	40.11
426.08	40.0402
426.58	39.9734
427.08	39.9123
427.58	39.8431
428.08	39.7676
428.58	39.6925
429.08	39.6339
429.58	39.5506
430.08	39.4727
430.58	39.3855
431.08	39.3149
431.58	39.2332
432.08	39.1653
432.58	39.0807
433.08	38.9982
433.58	38.9253
434.08	38.8608
434.58	38.7605
435.08	38.6876
435.58	38.6013
436.08	38.5165
436.58	38.4216
437.08	38.3364
437.58	38.2491
438.08	38.1721
438.58	38.1115
439.08	38.0428
439.58	37.9737
440.08	37.906
440.58	37.841
441.08	37.7538
441.58	37.6628
442.08	37.5999
442.58	37.512
443.08	37.4324
443.58	37.3606
444.08	37.293
444.58	37.2178
445.08	37.1321
445.58	37.0524
446.08	36.9732
446.58	36.8828
447.08	36.7887
447.58	36.7003
448.08	36.6255
448.58	36.5481
449.08	36.4766
449.58	36.3822
450.08	36.3031
450.58	36.2121
451.08	36.1232
451.58	36.0474
452.08	35.9635
452.58	35.8849
453.08	35.8115
453.58	35.7561
454.08	35.6902
454.58	35.6314
455.08	35.5604
455.58	35.5017
456.08	35.4246
456.58	35.3632
457.08	35.2797
457.58	35.2101
458.08	35.1341
458.58	35.0576
459.08	34.9963
459.58	34.9192
460.08	34.8706
460.58	34.7947
461.08	34.7136
461.58	34.6623
462.08	34.5927
462.58	34.5282
463.08	34.4695
463.58	34.3875
464.08	34.3495
464.58	34.2741
465.08	34.2117
465.58	34.1645
466.08	34.1093
466.58	34.0535
467.08	33.9914
467.58	33.934
468.08	33.8807
468.58	33.821
469.08	33.7492
469.58	33.6891
470.08	33.6398
470.58	33.5625
471.08	33.5136
471.58	33.4459
472.08	33.3754
472.58	33.3143
473.08	33.2549
473.58	33.2051
474.08	33.1464
474.58	33.0956
475.08	33.0583
475.58	33.0001
476.08	32.9569
476.58	32.9125
477.08	32.8458
477.58	32.7964
478.08	32.7458
478.58	32.679
479.08	32.6172
479.58	32.5695
480.08	32.5286
480.58	32.4971
481.08	32.4547
481.58	32.4232
482.08	32.3819
482.58	32.3442
483.08	32.2962
483.58	32.2583
484.08	32.2238
484.58	32.1654
485.08	32.1384
485.58	32.0928
486.08	32.0658
486.58	32.044
487.08	31.9863
487.58	31.9496
488.08	31.8927
488.58	31.8376
489.08	31.7691
489.58	31.6877
490.08	31.6157
490.58	31.5516
491.08	31.4904
491.58	31.4589
492.08	31.4014
492.58	31.3493
493.08	31.3222
493.58	31.2703
494.08	31.2379
494.58	31.1927
495.08	31.1593
495.58	31.1272
496.08	31.1013
496.58	31.0648
497.08	31.0297
497.58	30.9772
498.08	30.9382
498.58	30.9064
499.08	30.8685
499.58	30.8329
500.08	30.7878
500.58	30.7499
501.08	30.6976
501.58	30.6416
502.08	30.585
502.58	30.5247
503.08	30.4671
503.58	30.429
504.08	30.3725
504.58	30.3137
505.08	30.2864
505.58	30.2415
506.08	30.2045
506.58	30.1753
507.08	30.1298
507.58	30.0916
508.08	30.0508
508.58	30.0178
509.08	29.9639
509.58	29.9181
510.08	29.8684
510.58	29.8138
511.08	29.7594
511.58	29.7201
512.08	29.6789
512.58	29.6369
513.08	29.5911
513.58	29.5614
514.08	29.5345
514.58	29.5039
515.08	29.4706
515.58	29.4379
516.08	29.4151
516.58	29.372
517.08	29.3444
517.58	29.2921
518.08	29.2601
518.58	29.2407
519.08	29.1875
519.58	29.1695
520.08	29.1337
520.58	29.0957
521.08	29.0505
521.58	29.0145
522.08	28.9802
522.58	28.933
523.08	28.9056
523.58	28.8646
524.08	28.8454
524.58	28.8033
525.08	28.7738
525.58	28.7368
526.08	28.6988
526.58	28.6763
527.08	28.6416
527.58	28.6105
528.08	28.5689
528.58	28.5479
529.08	28.5037
529.58	28.465
530.08	28.4307
530.58	28.3695
531.08	28.3285
531.58	28.3083
532.08	28.2703
532.58	28.2366
533.08	28.2118
533.58	28.1872
534.08	28.1694
534.58	28.1247
535.08	28.0951
535.58	28.0794
536.08	28.0443
536.58	28.0068
537.08	27.976
537.58	27.9412
538.08	27.9131
538.58	27.8907
539.08	27.8566
539.58	27.832
540.08	27.8005
540.58	27.7737
541.08	27.7328
541.58	27.7156
542.08	27.686
542.58	27.6569
543.08	27.6384
543.58	27.6053
544.08	27.5798
544.58	27.5631
545.08	27.5332
545.58	27.5065
546.08	27.4815
546.58	27.4613
547.08	27.4238
547.58	27.4128
548.08	27.3805
548.58	27.349
549.08	27.325
549.58	27.2979
550.08	27.2774
550.58	27.2544
551.08	27.2314
551.58	27.204
552.08	27.1744
552.58	27.1534
553.08	27.1404
553.58	27.1237
554.08	27.0942
554.58	27.081
555.08	27.0542
555.58	27.0225
556.08	27.0008
556.58	26.9713
557.08	26.9476
557.58	26.9172
558.08	26.9039
558.58	26.8766
559.08	26.861
559.58	26.8366
560.08	26.8176
560.58	26.8
561.08	26.7735
561.58	26.7551
562.08	26.7365
562.58	26.7222
563.08	26.7006
563.58	26.6862
564.08	26.6647
564.58	26.6503
565.08	26.6233
565.58	26.5983
566.08	26.5689
566.58	26.533
567.08	26.4986
567.58	26.4904
568.08	26.443
568.58	26.4188
569.08	26.4006
569.58	26.3789
570.08	26.3572
570.58	26.343
571.08	26.3211
571.58	26.3071
572.08	26.2919
572.58	26.2745
573.08	26.2557
573.58	26.2214
574.08	26.2042
574.58	26.1734
575.08	26.1453
575.58	26.1177
576.08	26.0949
576.58	26.0647
577.08	26.0295
577.58	25.9937
578.08	25.9631
578.58	25.9411
579.08	25.9205
579.58	25.8755
580.08	25.8544
580.58	25.8249
581.08	25.8122
581.58	25.7809
582.08	25.7612
582.58	25.7513
583.08	25.7143
583.58	25.6978
584.08	25.6708
584.58	25.6309
585.08	25.5987
585.58	25.5771
586.08	25.5474
586.58	25.5226
587.08	25.5039
587.58	25.466
588.08	25.4393
588.58	25.4163
589.08	25.3866
589.58	25.3637
590.08	25.3366
590.58	25.3146
591.08	25.2779
591.58	25.2556
592.08	25.228
592.58	25.2091
593.08	25.1754
593.58	25.154
594.08	25.1246
594.58	25.1089
595.08	25.1051
595.58	25.0577
596.08	25.028
596.58	25
597.08	24.9684
597.58	24.9277
598.08	24.897
598.58	24.8692
599.08	24.8527
599.58	24.8029
600.08	24.7727
600.58	24.7527
601.08	24.7231
601.58	24.7012
602.08	24.6715
602.58	24.6422
603.08	24.6132
603.58	24.584
604.08	24.5451
604.58	24.5341
605.08	24.5037
605.58	24.4829
606.08	24.4529
606.58	24.4315
607.08	24.4069
607.58	24.3716
608.08	24.3502
608.58	24.3294
609.08	24.3125
609.58	24.2923
610.08	24.2698
610.58	24.2453
611.08	24.2341
611.58	24.2042
612.08	24.1752
612.58	24.1652
613.08	24.1387
613.58	24.115
614.08	24.0872
614.58	24.0604
615.08	24.0314
615.58	24.0019
616.08	23.9781
616.58	23.9402
617.08	23.912
617.58	23.868
618.08	23.8505
618.58	23.8248
619.08	23.7951
619.58	23.7664
620.08	23.7412
620.58	23.7232
621.08	23.6773
621.58	23.6583
622.08	23.6251
622.58	23.5904
623.08	23.5544
623.58	23.5347
624.08	23.503
624.58	23.4848
625.08	23.4598
625.58	23.4367
626.08	23.3863
626.58	23.3648
627.08	23.3358
627.58	23.3011
628.08	23.2628
628.58	23.2409
629.08	23.2261
629.58	23.1906
630.08	23.1461
630.58	23.1245
631.08	23.095
631.58	23.0744
632.08	23.0441
632.58	23.0256
633.08	23.0008
633.58	22.9713
634.08	22.9574
634.58	22.944
635.08	22.9121
635.58	22.8842
636.08	22.8689
636.58	22.8467
637.08	22.809
637.58	22.7801
638.08	22.7515
638.58	22.715
639.08	22.679
639.58	22.6487
640.08	22.6389
640.58	22.6128
641.08	22.5852
641.58	22.5622
642.08	22.5301
642.58	22.5097
643.08	22.4827
643.58	22.441
644.08	22.4199
644.58	22.3918
645.08	22.3721
645.58	22.361
646.08	22.3503
646.58	22.3284
647.08	22.3047
647.58	22.2818
648.08	22.247
648.58	22.2343
649.08	22.2044
649.58	22.1844
650.08	22.1683
650.58	22.1247
651.08	22.0933
651.58	22.0731
652.08	22.0458
652.58	22.0215
653.08	21.9933
653.58	21.9795
654.08	21.9554
654.58	21.9348
655.08	21.9123
655.58	21.8864
656.08	21.8689
656.58	21.8406
657.08	21.8124
657.58	21.7889
658.08	21.7434
658.58	21.7188
659.08	21.7066
659.58	21.6703
660.08	21.6495
660.58	21.64
661.08	21.6204
661.58	21.6066
662.08	21.5911
662.58	21.5734
663.08	21.5691
663.58	21.5555
664.08	21.541
664.58	21.534
665.08	21.4931
665.58	21.4804
666.08	21.4512
666.58	21.4306
667.08	21.4059
667.58	21.3802
668.08	21.3353
668.58	21.3006
669.08	21.2681
669.58	21.2537
670.08	21.2186
670.58	21.2019
671.08	21.1816
671.58	21.1455
672.08	21.1319
672.58	21.1055
673.08	21.0803
673.58	21.0672
674.08	21.0299
674.58	21.006
675.08	20.9769
675.58	20.9491
676.08	20.9222
676.58	20.8906
677.08	20.8774
677.58	20.8467
678.08	20.8409
678.58	20.8102
679.08	20.7981
679.58	20.7807
680.08	20.7686
680.58	20.7664
681.08	20.7622
681.58	20.7447
682.08	20.719
682.58	20.7138
683.08	20.7303
683.58	20.7258
684.08	20.7006
684.58	20.6986
685.08	20.6715
685.58	20.6587
686.08	20.6494
686.58	20.6334
687.08	20.613
687.58	20.5973
688.08	20.5921
688.58	20.5694
689.08	20.5431
689.58	20.5476
690.08	20.5264
690.58	20.5034
691.08	20.5075
691.58	20.4987
692.08	20.4968
692.58	20.5039
693.08	20.4889
693.58	20.4803
694.08	20.4802
694.58	20.4695
695.08	20.4524
695.58	20.4479
696.08	20.4387
696.58	20.4286
697.08	20.418
697.58	20.4291
698.08	20.407
698.58	20.4084
699.08	20.3985
699.58	20.3869
700.08	20.3873
700.58	20.3867
701.08	20.3889
701.58	20.3791
702.08	20.3847
702.58	20.3659
703.08	20.3742
703.58	20.3605
704.08	20.3422
704.58	20.3434
705.08	20.3205
705.58	20.3245
706.08	20.3137
706.58	20.291
707.08	20.2843
707.58	20.2602
708.08	20.2346
708.58	20.2177
709.08	20.218
709.58	20.197
710.08	20.1942
710.58	20.1903
711.08	20.1839
711.58	20.1825
712.08	20.1754
712.58	20.177
713.08	20.1688
713.58	20.1509
714.08	20.1381
714.58	20.1411
715.08	20.1314
715.58	20.1164
716.08	20.1017
716.58	20.0928
717.08	20.0876
717.58	20.0637
718.08	20.0515
718.58	20.0216
719.08	19.9949
719.58	19.9635
720.08	19.9442
720.58	19.9346
721.08	19.9271
721.58	19.9196
722.08	19.9026
722.58	19.8848
723.08	19.8824
723.58	19.8683
724.08	19.86
724.58	19.8479
725.08	19.818
725.58	19.8166
726.08	19.8103
726.58	19.7809
727.08	19.766
727.58	19.7581
728.08	19.7542
728.58	19.7498
729.08	19.7411
729.58	19.7226
730.08	19.7149
730.58	19.7153
731.08	19.6918
731.58	19.694
732.08	19.6862
732.58	19.687
733.08	19.6824
733.58	19.6784
734.08	19.6699
734.58	19.6709
735.08	19.6496
735.58	19.6383
736.08	19.6277
736.58	19.6224
737.08	19.6057
737.58	19.5949
738.08	19.584
738.58	19.5772
739.08	19.585
739.58	19.5682
740.08	19.557
740.58	19.5335
741.08	19.5238
741.58	19.5039
742.08	19.482
742.58	19.4812
743.08	19.455
743.58	19.4454
744.08	19.4458
744.58	19.4379
745.08	19.4361
745.58	19.4169
746.08	19.4321
746.58	19.4276
747.08	19.4306
747.58	19.4252
748.08	19.4161
748.58	19.4136
749.08	19.4009
749.58	19.4152
750.08	19.4079
750.58	19.4019
751.08	19.393
751.58	19.3939
752.08	19.3716
752.58	19.3428
753.08	19.3429
753.58	19.3214
754.08	19.3129
754.58	19.3005
755.08	19.3075
755.58	19.298
756.08	19.3041
756.58	19.2916
757.08	19.2953
757.58	19.2912
758.08	19.2687
758.58	19.2785
759.08	19.2692
759.58	19.2613
760.08	19.2555
760.58	19.2466
761.08	19.2401
761.58	19.2263
762.08	19.2189
762.58	19.2017
763.08	19.1819
763.58	19.1881
764.08	19.1823
764.58	19.1829
765.08	19.1817
765.58	19.2054
766.08	19.1981
766.58	19.2045
767.08	19.1911
767.58	19.1902
768.08	19.1764
768.58	19.163
769.08	19.1686
769.58	19.1579
770.08	19.1461
770.58	19.1484
771.08	19.1318
771.58	19.1185
772.08	19.1168
772.58	19.1181
773.08	19.1022
773.58	19.0848
774.08	19.0798
774.58	19.0703
775.08	19.0515
775.58	19.0426
776.08	19.0363
776.58	19.0268
777.08	19.0144
777.58	19.0218
778.08	19.0139
778.58	19.0229
779.08	19.0125
779.58	19.0218
780.08	19.0206
780.58	19.0292
781.08	19.0229
781.58	19.029
782.08	19.0144
782.58	19.0188
783.08	19.0062
783.58	19.0071
784.08	19.0067
784.58	19.0019
785.08	19.0071
785.58	19.0056
786.08	19
786.58	18.9988
787.08	19.0006
787.58	18.9893
788.08	18.9872
788.58	18.972
789.08	18.966
789.58	18.956
790.08	18.9656
790.58	18.9635
791.08	18.9458
791.58	18.9625
792.08	18.9653
792.58	18.9561
793.08	18.9563
793.58	18.9398
794.08	18.9562
794.58	18.9641
795.08	18.9635
795.58	18.9571
796.08	18.9489
796.58	18.9401
797.08	18.956
797.58	18.9416
798.08	18.9415
798.58	18.927
799.08	18.9116
799.58	18.9122
800.08	18.8928
800.58	18.8753
801.08	18.8672
801.58	18.8539
802.08	18.8553
802.58	18.8548
803.08	18.854
803.58	18.8586
804.08	18.8613
804.58	18.8583
805.08	18.8527
805.58	18.849
806.08	18.8462
806.58	18.8418
807.08	18.8454
807.58	18.8388
808.08	18.8541
808.58	18.8402
809.08	18.8553
809.58	18.8543
810.08	18.8546
810.58	18.8541
811.08	18.854
811.58	18.8499
812.08	18.8468
812.58	18.8467
813.08	18.8551
813.58	18.8459
814.08	18.8386
814.58	18.8536
815.08	18.8489
815.58	18.8467
816.08	18.847
816.58	18.8539
817.08	18.8387
817.58	18.8403
818.08	18.8247
818.58	18.8195
819.08	18.8024
819.58	18.7886
820.08	18.781
820.58	18.7723
821.08	18.767
821.58	18.7616
822.08	18.7675
822.58	18.7511
823.08	18.7461
823.58	18.7445
824.08	18.7464
824.58	18.7441
825.08	18.7498
825.58	18.7526
826.08	18.7653
826.58	18.7501
827.08	18.7588
827.58	18.7434
828.08	18.7441
828.58	18.7369
829.08	18.7221
829.58	18.7304
830.08	18.7236
830.58	18.7139
831.08	18.7237
831.58	18.73
832.08	18.7313
832.58	18.7373
833.08	18.7374
833.58	18.7446
834.08	18.7428
834.58	18.7515
835.08	18.758
835.58	18.7517
836.08	18.7572
836.58	18.7528
837.08	18.7582
837.58	18.7663
838.08	18.7569
838.58	18.7515
839.08	18.7534
839.58	18.7431
840.08	18.7445
840.58	18.7446
841.08	18.7306
841.58	18.7372
842.08	18.7295
842.58	18.737
843.08	18.7217
843.58	18.7392
844.08	18.7391
844.58	18.7289
845.08	18.7355
845.58	18.7297
846.08	18.7368
846.58	18.7297
847.08	18.7314
847.58	18.7304
848.08	18.7374
848.58	18.7373
849.08	18.7379
849.58	18.7316
850.08	18.7215
850.58	18.708
851.08	18.7009
851.58	18.6989
852.08	18.7007
852.58	18.6872
853.08	18.679
853.58	18.679
854.08	18.6663
854.58	18.6656
855.08	18.6582
855.58	18.6424
856.08	18.6441
856.58	18.6434
857.08	18.658
857.58	18.65
858.08	18.6654
858.58	18.6649
859.08	18.6716
859.58	18.6777
860.08	18.686
860.58	18.6916
861.08	18.6787
861.58	18.6985
862.08	18.6814
862.58	18.6793
863.08	18.6748
863.58	18.672
864.08	18.6644
864.58	18.6566
865.08	18.6651
865.58	18.6491
866.08	18.656
866.58	18.6472
867.08	18.6503
867.58	18.6572
868.08	18.6502
868.58	18.656
869.08	18.6646
869.58	18.6627
870.08	18.6643
870.58	18.668
871.08	18.6572
871.58	18.6487
872.08	18.6351
872.58	18.6357
873.08	18.6329
873.58	18.627
874.08	18.6291
874.58	18.6431
875.08	18.643
875.58	18.6421
876.08	18.64
876.58	18.6423
877.08	18.6428
877.58	18.6354
878.08	18.6276
878.58	18.6137
879.08	18.6291
879.58	18.628
880.08	18.6242
880.58	18.6057
881.08	18.6067
881.58	18.5969
882.08	18.5923
882.58	18.5821
883.08	18.5693
883.58	18.5656
884.08	18.5544
884.58	18.5556
885.08	18.5553
885.58	18.5428
886.08	18.5534
886.58	18.5472
887.08	18.5636
887.58	18.562
888.08	18.5538
888.58	18.5333
889.08	18.5305
889.58	18.5328
890.08	18.5255
890.58	18.504
891.08	18.5113
891.58	18.5034
892.08	18.5041
892.58	18.4951
893.08	18.4945
893.58	18.4973
894.08	18.5068
894.58	18.5049
895.08	18.5137
895.58	18.5022
896.08	18.5201
896.58	18.518
897.08	18.5259
897.58	18.5258
898.08	18.5182
898.58	18.5103
899.08	18.4971
899.58	18.5009
900.08	18.5023
900.58	18.5116
901.08	18.5176
901.58	18.5263
902.08	18.5258
902.58	18.5259
903.08	18.535
903.58	18.5329
904.08	18.5395
904.58	18.5333
905.08	18.5378
905.58	18.5318
906.08	18.51
906.58	18.5148
907.08	18.5036
907.58	18.5104
908.08	18.5035
908.58	18.502
909.08	18.4964
909.58	18.4926
910.08	18.489
910.58	18.4871
911.08	18.4991
911.58	18.4951
912.08	18.5108
912.58	18.5118
913.08	18.5117
913.58	18.5186
914.08	18.5167
914.58	18.5328
915.08	18.5442
915.58	18.549
916.08	18.5461
916.58	18.545
917.08	18.5403
917.58	18.5418
918.08	18.5255
918.58	18.5212
919.08	18.5117
919.58	18.5109
920.08	18.5041
920.58	18.4995
921.08	18.4947
921.58	18.5037
922.08	18.5036
922.58	18.4891
923.08	18.4821
923.58	18.4749
924.08	18.4574
924.58	18.4386
925.08	18.438
925.58	18.4193
926.08	18.4153
926.58	18.4093
927.08	18.4162
927.58	18.4123
928.08	18.4153
928.58	18.4211
929.08	18.4243
929.58	18.4089
930.08	18.3882
930.58	18.3864
931.08	18.3845
931.58	18.3869
932.08	18.3774
932.58	18.3798
933.08	18.3837
933.58	18.3852
934.08	18.4025
934.58	18.4002
935.08	18.416
935.58	18.4244
936.08	18.4306
936.58	18.4306
937.08	18.4312
937.58	18.4167
938.08	18.3931
938.58	18.3887
939.08	18.38
939.58	18.3652
940.08	18.3494
940.58	18.3666
941.08	18.3562
941.58	18.3729
942.08	18.3819
942.58	18.4019
943.08	18.3889
943.58	18.394
944.08	18.3947
944.58	18.3794
945.08	18.3564
945.58	18.3664
946.08	18.3431
946.58	18.3367
947.08	18.3204
947.58	18.3237
948.08	18.3222
948.58	18.3435
949.08	18.3786
949.58	18.403
950.08	18.423
950.58	18.4402
951.08	18.4568
951.58	18.4584
952.08	18.4756
952.58	18.467
953.08	18.4702
953.58	18.4816
954.08	18.483
954.58	18.4818
955.08	18.4659
955.58	18.4668
956.08	18.4516
956.58	18.4518
957.08	18.4508
957.58	18.4453
958.08	18.4455
958.58	18.4275
959.08	18.4305
959.58	18.4415
960.08	18.4232
960.58	18.4376
961.08	18.438
961.58	18.4283
962.08	18.424

[truncated: 10 more sheets: Figure S3, Figure S4, Figure S5, Figure S6, Figure S7, Figure S8, Figure S11, Figure S12, Figure S13, Figure S14]
